# Supplementary material for: Is Oestradiol a Key Player in the Sex Differences in Innate Immunity Through Toll-like Receptor Activation?
Source: Cells. 2026 Jul 13;15(14):1257. doi: 10.3390/cells15141257 (PMC13406721; doi:10.3390/cells15141257)
Supplement: Supplementary file 1 [file cells-15-01257-s001.zip]

Archive with 1 entries (1 files):
- cells-4386811-supplementary.pdf
